# Supplementary material for: Paper-based microfluidics for DNA diagnostics of malaria in low resource underserved rural communities
Source: Proc Natl Acad Sci U S A. 2019 Feb 19;116(11):4834–42. doi: 10.1073/pnas.1812296116 (PMC6421471; doi:10.1073/pnas.1812296116)
Supplement: Supplementary File [file pnas.1812296116.sd01.xlsx]

## Sheet: Sheet1
patient number	RDT			Slide		Paper-device		real-time PCR
	(Pos/Neg)	Pf	Pan	(Pos/Neg)	Count- mps/200KIBC	PAN	PF	PAN	CT	Pf	CT
608	Neg	0	0	Neg	0	N	N	N		N
909	Neg	0	0	Neg	0	N	N	N		N
916	Neg	0	0	Neg	0	P	P	N		N
601	Pos	1	0	Pos	4	P	P	P	35	P	33
602	Pos	1	0	Pos	32	P	P	P	31	P	30
603	Pos	1	1	Pos	40	P	P	P	29	P	30
604	Pos	1	1	Pos	195	P	P	P	26	P	35
605	Pos	1	1	Pos	98	P	P	P	28	P	28
607	Pos	1	0	Pos	106	P	P	P	28	P	28
609	Pos	1	0	Pos	45	P	P	P	31	P	30
610	Pos	1	0	Pos	100	P	P	P	27	P	25
611	Pos	1	1	Pos	54	P	P	P	30	P	30
615	Pos	1	0	Pos	59	P	P	P	33	P	29
619	Pos	1	1	Pos	211	P	P	P	29	P	29
620	Pos	1	0	Pos	20	P	P	P	32	P	30
621	Pos	1	1	Pos	342	P	P	P	27	P	29
625	Pos	1	1	Pos	184	P	P	P	27	P	26
701	Pos	1	0	Pos	2	P	P	P	30	P	30
702	Pos	1	1	Pos	104	P	P	P	29	P	27
703	Pos	1	1	Pos	32	P	P	P	30	P	31
704	Pos	1	0	Pos	9	P	P	P	32	P	29
705	Pos	1	1	Neg	0	P	P	P	29	P	29
707	Neg	0	0	Pos	2	P	P	P	31	P	30
708	Pos	1	1	Pos	24	P	P	P	34	P	30
709	Pos	1	1	Pos	8	P	P	P	32	P	30
710	Neg	0	0	Neg	0	P	P	P	34	P	36
711	Pos	1	1	Pos	32	P	P	P	29	P	28
712	Neg	0	0	Neg	0	P	P	P	31	P	32
713	Pos	1	0	Pos	4	P	P	P	30	P	29
714	Pos	1	0	Pos	6	P	P	P	32	P	31
716	Pos	1	1	Pos	42	P	P	N		P	27
718	Pos	1	0	Pos	54	P	P	P	30	P	30
719	Pos	1	1	Pos	60	P	P	P	35	P	30
720	Pos	1	0	Pos	24	P	P	P	32	P	31
721	Pos	1	1	Pos	54	P	P	P	29	P	28
722	Pos	1	0	Pos	10	P	P	P	31	P	30
723	Pos	1	0	Pos	18	P	P	P	30	P	29
724	Neg	0	0	Neg	0	P	P	P	33	P	37
725	Pos	1	0	Pos	24	P	P	P	29	P	28
803	Pos	1	0	Pos	12	N	N	P	30	P	28
901	Pos	1	0	Pos	2	P	P	P	31	P	30
902	Pos	1	0	Pos	56	P	P	P	30	P	33
903	Neg	0	0	Pos	54	P	P	P	30	P	26
905	Pos	1	0	Pos	8	N	P	P	31	P	27
906	Pos	1	0	Pos	4	N	P	P	34	P	29
907	Pos	1	0	Pos	12	P	N	P	29	P	27
908	Pos	1	0	Pos	10	N	P	P	32	P	29
910	Pos	1	0	Pos	80	P	N	P	30	P	29
911	Neg	0	0	Neg	0	P	P	P	31	P	30
912	Pos	1	0	Pos	10	P	N	P	30	P	30
913	Pos	1	0	Pos	14	N	P	P	30	P	29
914	Neg	0	0	Neg	0	P	P	P	29	P	30
915	Pos	1	0	Pos	8	P	P	P	33	P	32
917	Neg	0	0	Neg	0	P	P	P	30	P	31
918	Pos	1	0	Pos	20	P	P	P	30	P	30
919	Pos	1	0	Pos	8	P	P	P	31	P	29
920	Neg	0	0	Neg	0	P	P	P	33	P	30
921	Neg	0	0	Pos	16	P	P	P	33	P	33
922	Pos	1	0	Pos	16	P	P	P	34	P	30
patient number	RDT			Slide		Paper-device		real-time PCR
	(Pos/Neg)	Pf		(Pos/Neg)	Count- mps/200KIBC	PAN		PAN
2810	Neg	+		Neg	0	+		P
2821	Pos	+		Pos	20	+		P
2819	Neg	-		Neg	0	-		N
2602	Neg	-		Neg	0	+		N
2814	Neg	-		Neg	0	-		N
2824	Pos	+		Pos	32	+		P
2717	Neg	+		Neg	0	-		P
2818	Neg	+		Neg	0	+		P
